# Supplementary material for: Single-Nucleus and Spatial Transcriptomics Revealing Host Response Differences Triggered by Mutated Virus in Severe Dengue
Source: Viruses. 2024 Nov 15;16(11):1779. doi: 10.3390/v16111779 (PMC11599075; doi:10.3390/v16111779)
Supplement: Supplementary file 1 [file viruses-16-01779-s001.zip]

Archive with 1 entries (1 files):
- viruses-2977713-supplementary.pdf
